# Supplementary material for: Is hysterectomy beneficial in radical cystectomy for female patient with urothelial carcinoma of bladder? A retrospective analysis of consecutive 112 cases from a single institution
Source: BMC Urol. 2019 Apr 29;19:28. doi: 10.1186/s12894-019-0461-9 (PMC6489257; doi:10.1186/s12894-019-0461-9)
Supplement: Supplementary file 1 — Information of the patients. This data includes relevant information of all patients enrolled in this study, including Clinicopathologic data and oncologic outcomes. (XLSX 24 kb) [file 12894_2019_461_MOESM1_ESM.xlsx]

## Sheet: Information of the patients
Information of the patients
ID	Age	BMI	ASA	clinical stage	pathological stage	Pathologic nodal stage	Pathologic grade	Location of the tumor	surgery margin	hysterectomy	uterus invasion	LRC/ORC	Type of urinary diversion	Time of operation（mins）	Bleeding volume during operation（L）	Intraoperative transfusion（L）	Clavien-Dindo class	NAC/AC	Postoperative stay(days)	Postoperative fasting time(days)	dead	progression	survival time (mo)	PFS (mo)
1	3	27.06	2	1	1	0	1	1	0	0	0	0	1	320	1200	850	2	0	14	8	0	0	137	137
2	3	21.08	2	2	3	0	1	0	0	0	0	0	0	426	1200	600	0	0	14	4	0	0	137	137
3	2	19.53	2	2	1	0	1	1	0	0	0	0	1	333	600	250	2	0	27	4	0	0	127	127
4	3	23.59	2	2	2	0	1	1	0	0	0	0	1	407	2000	1050	0	1	23	4	1	1	29	9
5	3	25.48	3	2	2	0	1	1	0	1	0	0	1	589	7700	3500	2	0	12	5	1	1	11	11
6	2	25	3	3	3	0	1	0	0	0	0	0	0	355	2400	2200	0	0	15	6	1	1	4	0
7	3	24.39	2	1	a	0	1	1	0	0	0	0	1	553	1100	650	2	0	17	5	0	0	119	119
8	3	22.86	3	3	4	0	1	1	0	1	0	0	0	346	800	800	0	0	11	4	1	0	51	51
9	3	30.08	2	2	a	0	1	0	0	0	0	0	1	396	1600	1550	0	0	9	4	0	0	116	116
10	3	25.77	2	1	1	1	0	1	0	1	0	0	1	465	1200	900	0	0	12	6	0	0	115	115
11	4	26.57	2	2	2	0	1	0	0	0	0	0	1	401	600	400	2	0	42	7	0	0	113	113
12	2	24.02	2	3	2	0	1	1	0	0	0	0	1	341		0	0	1	9	4	1	1	94	94
13	4	26.81	2	2	3	0	1	0	0	0	0	0	1	340	800	200	2	0	27	4	0	0	111	11
14	4	26.67	2	2	2	0	1	1	0	0	0	0	1	319	800	200	0	1	19	6	1	1	43	24
15	4	19.02	2	3	1	0	0	1	0	0	0	0	0	255	2000	1000	0	0	11	3	1	0	72	72
16	3	19.53	2	1	1	0	1	1	0	0	0	0	1	292	500	200	0	0	11	6	1	0	12	12
17	4	17.33	3	3	3	0	1	1	1	0	0	0	1	276	2400	2100	2	0	12	6	1	1	9	9
18	4	28.89	2	2	3	0	1	0	0	0	0	0	0	261	700	650	0	0	10	3	0	0	101	101
19	3	23.62	2	3	3	0	1	1	0	0	0	0	1	345	1000	400	2	0	19	5	1	0	3	3
20	1	21.2	1	1	3	0	1	1	0	0	0	1	2	576	4200	2350	2	0	32	5	0	0	95	95
21	2	21.67	2	1	1	0	0	1	0	1	0	0	1	464	500	650	0	0	16	5	0	0	95	95
22	3	27.06	3	2	1	0	0	1	0	1	0	0	1	486	800	350	2	0	26	18	0	0	94	94
23	4	21.78	2	1	1	0	1	1	0	0	0	0	0	253	300	0	0	0	8	5	1	0	55	55
24	3	23.42	3	3	1	0	1	1	0	0	0	0	0	156	600	1750	2	0	14	5	1	0	58	58
25	3	27.12	2	3	2	0	1	0	0	1	0	0	1	479	1000	900	0	0	12	4	0	0	85	85
26	4	22.31	3	3	3	0	1	1	0	0	0	0	0	350	800	400	2	1	10	5	0	0	82	82
27	1	19.14	2	1	1	0	1	0	0	0	0	0	1	209	500	200	0	0	8	5	0	0	82	82
28	4	22.66	2	2	3	0	1	1	0	0	0	0	0	207	600	250	0	0	8	3	1	1	25	18
29	4	22.31	2	3	3	0	1	0	0	0	0	1	0	276	100	900	2	0	15	4	1	1	8	6
30	4	21.5	2	2	2	0	1	1	0	0	0	0	0	243	750	400	0	0	7	4	1	1	72	71
31	4	22.83	2	2	2	0	1	0	0	1	0	0	1	252	400	1000	2	0	42	3	0	0	79	79
32	4	28.3	2	2	3	0	1	0	0	0	0	0	0	195	200	0	2	0	16	5	1	0	5	5
33	3	19.53	2	2	3	0	1	1	0	0	0	0	1	545	700	650	2	0	29	4	1	0	21	21
34	4	24.89	3	2	3	0	1	0	0	0	0	0	1	378	700	700	2	1	20	7	0	0	78	78
35	2	23.88	2	3	3	0	1	1	0	1	0	1	1	438	1000	500	0	0	9	6	0	0	77	77
36	4	17.96	2	2	3	0	1	1	0	0	0	1	0	256	200	100	0	0	7	4	1	0	73	73
37	1	24.09	2	1	1	0	1	0	0	1	0	0	1	344	500	250	0	0	9	6	0	0	75	75
38	4	26.3	2	2	2	0	1	0	0	0	0	0	0	154	200	0	1	0	14	2	1	1	18	18
39	4	28	2	3	3	0	1	1	0	0	0	1	0	313	400	0	4	0	19	3	1	0	4	4
40	3	265.05	2	3	3	1	1	0	0	1	0	1	1	504	300	0	0	0	10	5	1	1	7	7
41	4	34.17	1	2	2	0	1	1	0	1	0	0	1	417	1300	650	2	0	13	3	0	0	73	73
42	3	24.03	2	3	4	0	1	1	0	1	0	1	1	391	600	200	0	0	8	4	1	1	5	1
43	4	25.96	3	3	2	0	1	0	0	0	0	0	1	266	800	550	2	0	22	8	0	0	70	70
44	3	23.93	2	1	1	0	1	0	0	1	0	0	1	324	500	0	0	0	9	4	0	0	70	70
45	3	26.67	2	2	2	0	0	0	0	0	0	0	1	393	1000	500	2	0	37	5	0	0	70	70
46	1	26.45	2	3	3	0	1	1	0	1	0	0	1	508	600	650	0	0	12	7	0	0	69	69
47	4	26.3	3	3	2	0	1	0	0	0	0	0	0	266	300	150	2	0	8	5	0	0	68	69
48	2	29.67	2	3	3	1	1	1	0	0	0	0	1	566	5000	3050	2	0	26	5	1	1	21	21
49	1	22.89	2	1	2	0	1	1	0	0	0	1	1	270	300	0	0	0	7	4	0	0	66	66
50	3	28.72	2	1	1	0	1	1	0	1	0	1	1	432	200	0	2	0	34	6	1	1	59	55
51	4	23.73	2	2	a	0	0	0	0	1	0	0	1	181	500	250	0	0	8	5	0	0	64	64
52	1	21.67	1	1	2	0	1	1	0	0	0	1	2	413	300	900	0	0	17	6	0	0	64	64
53	2	14.84	3	2	3	0	1	1	0	0	0	0	0	206	600	1200	2	0	10	3	0	0	63	63
54	4	24.22	2	3	2	0	1	1	0	0	0	0	0	243	100	0	2	0	8	6	0	0	63	63
55	4	21.22	2	3	4	1	1	1	0	1	1	0	0	272	3700	2250	0	0	7	3	0	0	62	62
56	3	20.4	2	1	1	0	1	1	0	1	0	1	1	326	500	250	0	0	14	8	0	0	60	60
57	2	30.06	2	2	1	0	0	1	0	0	0	0	1	274	150	0	0	0	11	7	0	0	59	59
58	4	21.63	2	1	1	0	1	1	0	1	0	0	0	135	50	0	5	0	4	1	1	0	6	6
59	4	20.81	3	2	2	0	1	1	0	0	0	0	0	153	150	0	0	0	8	2	1	0	49	49
60	4	22.89	2	2	3	0	1	1	0	0	0	0	0	195	200	0	0	0	8	1	0	0	56	56
61	4	20.81	2	4	2	0	1	0	0	1	0	0	1	176	300	0	0	0	7	3	0	0	53	53
62	4	28.84	3	1	3	0	1	1	0	0	0	0	0	136	150	0	2	0	10	3	1	0	29	29
63	4	19.05	1	2	2	0	1	0	0	0	0	0	1	324	700	250	2	0	7	3	0	0	51	51
64	2	22.22	2	1	1	0	1	1	0	0	0	0	1	387	500	0	0	0	11	5	0	0	50	50
65	3	21.97	1	2	2	0	1	1	0	0	0	1	1	402	500	0	0	0	8	5	0	0	1	1
66	4	14.57	3	3	2	0	1	0	0	0	0	0	0	148	100	0	0	0	9	1	0	0	49	49
67	4	20.81	2	3	3	0	1	0	0	0	0	0	0	206	400	800	0	0	5	2	0	0	47	47
68	2	22.89	1	1	1	0	0	1	0	0	0	1	0	210	300	0	0	0	7	3	0	0	41	41
69	4	24.24	2	3	3	0	1	1	0	1	0	0	1	316	400	800	2	0	8	4	1	1	12	9
70	4	23.73	2	1	2	1	1	1	0	1	0	0	1	248	400	0	0	0	8	2	0	0	40	40
71	3	26.67	2	2	2	0	1	1	0	1	0	0	1	315	500	0	0	0	6	4	0	0	38	38
72	4	21.37	2	1	2	0	1	1	0	1	0	1	1	270	100	0	0	0	8	4	0	0	38	38
73	4	21.78	2	1	1	0	1	1	0	0	0	1	1	318	500	0	0	0	7	5	0	0	38	38
74	2	19.78	2	4	3	0	1	1	1	1	0	1	1	366	1500	1500	0	0	8	7	0	0	37	37
75	2	23.44	2	1	1	0	1	1	0	0	0	1	0	197	200	0	0	0	8	4	0	0	36	36
76	3	26.67	2	1	tis	0		0	0	0	0	1	1	261	50	0	2	0	7	3	0	1	36	33
77	4	27.73	2	2	2	0	1	1	0	1	0	0	0	164	50	0	0	0	7	1	0	0	36	36
78	4	20.08	2	2	2	0	1	1	0	1	0	0	1	152	50	0	0	0	9	5	0	0	35	35
79	4	19.11	2	3	2	1	1	1	0	1	0	0	0	178	100	400	0	0	14	7	1	1	5	4
80	4	26.3	2	2	2	0	1	1	0	1	0	0	0	154	100	0	0	0	7	3	0	0	34	34
81	3	28.28	2	2	4	1	1	0	0	1	0	1	1	412	50	0	1	1	10	5	1	1	20	6
82	4	26.04	3	2	2	0	1	0	0	1	0	0	0	311	300	150	2	1	6	3	1	1	31	22
83	2	24.54	2	1	a	0	0	1	0	0	0	1	1	319	500	0	0	0	7	5	0	0	33	33
84	3	22.66	2	2	2	0	1	0	0	0	0	1	2	319	50	0	2	0	11	5	0	0	33	33
85	4	30.09	2	3	1	0	1	1	0	0	0	1	1	317	400	400	2	0	9	6	0	1	32	26
86	4	23.56	2	1	2	1	1	1	0	0	0	0	0	268	1000	400	1	0	12	1	1	1	22	5
87	2	25.1	2	2	4	1	1	1	0	1	0	0	1	277	500	0	2	1	10	3	1	1	9	9
88	4	23.12	2	3	4	1	1	1	1	0	0	0	0	304	900	200	0	1	13	2	1	0	8	8
89	3	22.52	2	1	2	0	0	1	0	0	0	1	1	188	300	0	2	0	14	5	0	0	29	29
90	4	21.67	2	4	4	1	1	1	0	1	1	0	0	446	500	800	2	0	10	5	0	0	29	29
91	2	25.1	2	1	2	0	1	0	0	1	0	0	1	190	400	0	0	0	8	4	0	0	28	28
92	4	20.7	2	1	2	0	1	0	0	1	0	0	0	200	500	400	2	0	9	6	1	1	23	23
93	4	23.19	2	4	3	0	1	1	0	1	0	0	0	184	350	0	2	0	14	6	1	0	16	16
94	4	27.89	2	3	3	0	1	1	0	1	0	0	0	223	500	250	1	0	25	3	0	0	27	27
95	4	17.33	2	4	3	0	1	1	0	1	0	0	0	165	150	0	2	1	14	5	1	0	3	3
96	4	27.78	2	4	3	1	1	0	0	1	0	0	0	246	400	800	0	0	12	4	0	0	25	25
97	3	25.39	2	3	2	0	1	1	0	0	0	1	1	303	300	0	0	0	9	4	0	0	24	24
98	3	34.52	2	2	2	0	1	1	0	1	0	1	1	306	200	0	2	1	14	7	0	0	22	22
99	4	27.82	3	3	4	0	1	1	1	0	0	0	0	150	300	0	2	1	22	1	1	1	10	10
100	3	24.97	2	2	2	1	1	1	0	1	0	0	1	240	1000	400	0	1	8	7	0	0	18	18
101	3	17.48	2	2	2	0	1	1	0	0	0	0	1	248	100	0	2	0	9	5	0	0	18	18
102	3	23.42	2	3	2	0	1	1	0	1	0	0	1	151	100	0	0	0	8	5	0	0	17	17
103	4	21.23	3	3	3	0	1	1	0	1	0	0	0	164	200	0	0	0	10	3	0	0	16	16
104	4	22.22	3	4	4	1	1	1	0	1	1	0	0	273	800	800	2	1	16	14	1	1	12	12
105	1	18.95	2	1	1	0	0	1	0	0	0	0	0	159	400	800	2	0	7	7	1	0	6	6
106	4	21.1	2	2	3	0	1	1	0	0	0	0	0	128	200	0	2	0	13	1	0	0	13	13
107	1	22.1	2	1	1	0	0	1	0	1	0	0	1	281	700	1020	0	0	9	6	0	0	9	9
108	4	25.39	2	3	2	0	1	1	0	1	0	0	0	192	200	0	0	0	8	4	0	0	8	8
109	3	19.13	2	2	4	1	1	1	0	1	1	0	0	179	400	200	0	1	8	3	1	1	7	3
110	1	18.36	2	2	2	0	1	0	0	0	0	1	2	303	100	0	0	0	11	7	0	0	8	8
111	3	22.89	2	2	3	0	1	1	0	1	0	1	1	173	100	0	0	0	7	5	0	0	7	7
112	3	28.98	3	3	4	0	1	1	1	1	1	1	0	205	400	0	0	1	5	2	0	0	5	5

## Sheet: state
ID	Age	BMI	ASA	clinical stage	pathological stage	Pathologic nodal stage	Pathologic grade	Location of the tumor	surgery margin	hysterectomy	uterus invasion	LRC/ORC	Type of urinary diversion	Time of operation（mins）	Bleeding volume during operation（L）	Intraoperative transfusion（L）	Clavien-Dindo class	Postoperative stay(days)	NAC/AC	Postoperative fasting time(days)	dead	progression	survival time (mo)	PFS (mo)
	1="≤49"			1=T1	a=Ta	O=NO	0=low grade	1=Posterior wall or trigone	0=negative	0=UPC	0=no	0=ORC	0=Cutaneous ureterostomy								0=survival	0=no progression
	2="50-69"			2=T2	Tis=Tis	1=N+	1=high grade	0=other location	1=positive	1=UEC	1=yes	1=LRC	1=Ileal conduit								1=dead	1=progression
	3="60-69"			3=T3	1=T1								2=Orthotopic neobladder
	4="≥70"			4=T4	2=T2
					3=T3
					4=T4
